# Supplementary material for: Determinants of Household-Level Food Storage Practices and Outcomes on Food Safety and Security in Accra, Ghana
Source: Foods. 2022 Oct 19;11(20):3266. doi: 10.3390/foods11203266 (PMC9601939; doi:10.3390/foods11203266)
Supplement: Supplementary file 1 [file foods-11-03266-s001.zip]

Archive with 1 entries (1 files):
- foods-1955928-supplementary.pdf
